# Supplementary material for: An Ontology to Bridge the Clinical Management of Patients and Public Health Responses for Strengthening Infectious Disease Surveillance: Design Science Study
Source: JMIR Form Res. 2024 Sep 26;8:e53711. doi: 10.2196/53711 (PMC11467600; doi:10.2196/53711)
Supplement: Multimedia Appendix 2 [file formative_v8i1e53711_app2.xlsx]

## Sheet: DefinitionTable_Overview
Class name/Ontology term	Ontology Term IRI	Ontology	Definition	Examples
IoTStream	http://purl.org/iot/ontology/iot-stream#IotStream	IoT-Stream ontology	IoT stream is an abstraction that represents an IoT data stream that is generated by an IoT source. The IoTStream is the central concept in the ontology, whereby continuous stream observations belong to. It has a lifetime whch is defined by the stream start time and end time.	ECG streams collected via a IoT device
Analytics	http://purl.org/iot/ontology/iot-stream#Analytics	IoT-Stream ontology	Analytics are the data analytics that has been applied to the IoT data stream.
Event	http://purl.org/iot/ontology/iot-stream#Event	IoT-Stream ontology	Event is an an adverse or damaging medical occurrence that has been detected from an IoT data steam, and generated by an analytics process.	Vital sign anomalies including high blood pressure and high respiration rate
RiskAssessment	http://purl.obolibrary.org/obo/NCIT_C15367	NCI Thesaurus OBO Edition	RiskAssessment is an estimated probability that one or more adverse event(s) will occur as a result of exposure to an actual or potential hazardous situation or chemical.	A process used to estimate the risk that a certain event will happen. In medicine, this may include a person's risk of having a child with a certain condition or disease, such as cancer. It may also be used to estimate the risk of carrying a certain gene mutation (change), or of having an adverse event (unexpected medical problem) in response to certain types of drugs or other substances. A risk …
PatientRiskAssessment			Patient risk assessment is an assessment to appraise a patient's risk of resulting in a undesireble clinical outcomes.	Measuring a patient's physiological parameters to assess the severity of acute illeness
StreamObservation	http://purl.org/iot/ontology/iot-stream#StreamObservation	IoT-Stream ontology	Stream overvation is an observation made by a sensor device captured as a data point over a time instant, or as a subset of data points over a defined time interval.
Service		IoT-Lite ontology	Service is a representation of planned process in which an IoT device performs a task for a service consumer.
GeodeticCoordinateMeasurementDatum	http://purl.obolibrary.org/obo/GEO_000000787	Geographical Entity Ontology	A measurement of location on the Earth that uses a single number to specify a coordinate in a coordinate system known as a geodetic datum.	The latitude and longitude of Tokyo Skytree are: 35.710064, 139.810699.
Point	http://purl.obolibrary.org/obo/GEO_000000787	GeoSPARQL	A point is a location that are uniquely identified by lat/long/alt. i.e. spacially Intersects(P1, P2) :- lat(P1, LAT), long(P1, LONG), alt(P1, ALT), lat(P2, LAT), long(P2, LONG), alt(P2, ALT).
ContactTracing	http://purl.obolibrary.org/obo/APOLLO_SV_00000550	Apollo Structure Vocabulary (Apollo-SV)	contact tracing is the process of identifying, assessing, isolating, and treating patients who have contracted the infectious disease, as well as quarantining and following up with their close contacts
Person	http://xmlns.com/foaf/0.1/Person	FOAF Vocabulary Specification 0.99	The Person class represents people. Something is a Person if it is a person. We don't nitpic about whether they're alive, dead, real, or imaginary. The Person class is a sub-class of the Agent class, since all people are considered 'agents' in FOAF.
Patient	http://purl.obolibrary.org/obo/IDOMAL_0000603	Malaria Ontology (IDOMAL)	Patient is a category of people who is seeking for, receiving, or have already received healthcare services provided healthcare professionals.	John Snow
CloseContact	http://w3id.org/codo#CloseContact	The COviD-19 Ontology for cases and patient information (CODO)	Close contact is someone who has been within a given distance of an infected person (laboratory-confirmed or a clinically compatible illness) for certain length of time, has or may have shared the same air-space (enclosed area) for any length of time with an infected person, or had a close personal or direct contact with an infected person or his/her secretions.
CloseContactDefinition	http://purl.obolibrary.org/obo/IAO_0000115		Close contact definition is a criteria/statement that is used to define a close contact for a specific infections disease.	For COVID-19, someone who has been within 6 feet of an infected person (laboratory-confirmed or a clinically compatible illness) for a cumulative total of 15 minutes or more over a 24-hour period (for example, three individual 5-minute exposures for a total of 15 minutes in one day). https://www.cdc.gov/coronavirus/2019-ncov/php/contact-tracing/contact-tracing-plan/appendix.html#contact
QuarantineControlStrategy	http://purl.obolibrary.org/obo/APOLLO_SV_00000327	Apollo Structure Vocabulary (Apollo-SV)	Quarantine control strategy is an infectious disease control strategy whereby organisms who have had contact with infectious organisms but are not symptomatic or otherwise known to be infectious are prevented from having contact with other susceptible organisms.
QuarantinePeriod	http://purl.obolibrary.org/obo/APOLLO_SV_00000449	Apollo Structure Vocabulary (Apollo-SV)	Quarantine period is the duration of some process wherein one or more potentially infectious contact organisms (i.e., contacted organisms) are under physical isolation from other organisms within a population.	The quarantine period for COVID-19 is 14 days after the last contact with a person who has COVID-19. https://www.cdc.gov/coronavirus/2019-ncov/if-you-are-sick/quarantine.html
QuarantineRequirement	http://purl.obolibrary.org/obo/NCIT_C25652		Qurantine requirement is a guideline on who needs to be qurantined and steps needs to be taken.	Quarantine keeps someone who might have been exposed to the virus away from others. https://www.cdc.gov/coronavirus/2019-ncov/if-you-are-sick/quarantine.html
DataQuality	http://purl.obolibrary.org/obo/NCIT_C142491	NCI Thesaurus OBO Edition	The condition of information that describes its credibility, authenticity, and appropriateness for its function. Important aspects include source recognition, accuracy, innovativeness, and information on changes to the data. [Definition Source: NCI]	A dimension of data contributing its trustworthiness and pertaining to accuracy, sensitivity, validity, and suitability to purpose. Key elements of data quality include attribution, legibility (decipherable, unambiguous), contemporaneousness, originality (i.e., not duplicated), accuracy, precision, completeness, consistency (logical, not out of range), and those who have modified the data. NOTE: …
Sensor	http://www.w3.org/ns/sosa/Sensor	The Sensor, Observation, Sample, and Actuator ontology (SOSA)	Sensor is a device, agent (including humans), or software (simulation) involved in, or implementing, a Procedure. Sensors respond to a stimulus, e.g., a change in the environment, or input data composed from the results of prior Observations, and generate a Result. Sensors can be hosted by Platforms.
Unit	http://purl.obolibrary.org/obo/UO_0000000	Units of measurement ontology (UO)	A unit of measurement is a standardized quantity of a physical quality.	percentage, mmHg
Measurement	http://www.ebi.ac.uk/efo/EFO_0001444	Ontology for Quantity Kinds and Units (QU)	A measurement is an information entity that is a recording of the output of a measurement such as produced by an instrument.	humidity, systolic blood pressure, ambient temperature
PhysiologicalMeasurement	http://purl.obolibrary.org/obo/OGMS_0000129		A physiological measurement is a physiological indicator that characterizes a patient's health condition and are important for diagnosing and treating a disease.	Oxygen saturation; Heart rate; Respiration rate; systolic blood pressure; body temperature,
EnvironmentalMeasurement	http://purl.obolibrary.org/obo/PATO_0001241		A environmental measurement is a environmental or geographical driver/determinant (e.g., precipitation,temperature, ecoregions, soil types, and altitude) that is (possibly) associated with infectious disease transmission.	ambient temperature; humidity; precipitation; air quality index
ProxyOfDiseaseActivityDataItem			A human behavior parameter is a human behavior related factor that can influence on pathogen emergence event, pathogen invasion dynamics, and the spread of a infectious disease among human populations. (Need to modification)	Human mobility; human–domestic-animal–wildlife interface; using face masks
HumanMobilityParameter	http://purl.obolibrary.org/obo/APOLLO_SV_00000534	Apollo Structure Vocabulary (Apollo-SV)	Human mobility is the mobility of humans (e.g., human travel and migration) that is (possibly) driving the introduction of infectious diseases to new previously nonendemic locations.	Public transport travels; air travels; mobile phone movements; migration; forcible displacement
EarlyWarningScore			Early warning score is a standardized system that scores the patient's physiological parameters to measure illness severity for early detection and responses to patient deterioration and improve patient outcome.	National Early Warning Score 2 (NEWS 2)
ClinicalClassification	http://purl.obolibrary.org/obo/NCIT_C118969	NCI Thesaurus OBO Edition	Clinical classification is a named instrument whose output is an ordinal or categorical score that serves as a surrogate for, or ranking of, disease status or other physiological or biological status.	National Early Warning Score 2 Clinical Classification
NationalEarlyWarningScore2ClinicalClassification	http://purl.obolibrary.org/obo/NCIT_C171357	NCI Thesaurus OBO Edition	National Early Warning Score 2 Clinical Classification is a 2017 update to the Royal College of Physicians of London's 2012 National Early Warning Score (NEWS), which is a weighted scoring system for six routinely monitored vital sign parameters, including respiration rate, oxygen saturation, systolic blood pressure, pulse rate, level of consciousness, and temperature, to standardize the assessme…
EarlyWarningScoreChange			Early warning score change is the updated early warning score newly computed based on patient phisiological parameters.
Recommendation	http://purl.obolibrary.org/obo/NCIT_C25197	NCI Thesaurus OBO Edition	Recommendation is an advice telling someone what the best thing to do is.	Advice to recive completed the primary course of COVID-19 vaccination
PatientManagementRecommendation	http://purl.obolibrary.org/obo/NCIT_C103339	IoT for Patient Health Monitoring ontology (IoT4PHM)	Patient management recommendation is a relevant action that are recomennded to be taken according to the early warning score for the patient.
EmergencyAlert		IoT for Patient Health Monitoring ontology (IoT4PHM)	Emergency alert is a type of patient management that signals the presence of a patient’s health deterioration and summon emergency or urgent medical personnel, and notifies patient guardians such as family member(s), relatives, and friends.	Summon emergency/urgent medical personnel; Ambulance dispatch
ReferralToHealthcare		IoT for Patient Health Monitoring ontology (IoT4PHM)	Referral to health care is a type of patient management that require informing/contacting registered nurse and (if necessary) medical team who will review and decide whether the increased frequency of monitoring and/or escalation of care is required	Send referral to healthcare professional
HealthEducation	http://purl.bioontology.org/ontology/CSP/0986-9773	IoT for Patient Health Monitoring ontology (IoT4PHM)	Health education is a type of patient management that provides patient evidence-based knowledge on preventing and controlling infectious diseases to increase the awareness of infectious disease prevention and consciously adopt behavior to eliminate or mitigate the risk factors for the spread of infectious diseases.	Eucation on personal hygeine, social distancing, wearing face masks, and using insecticide-treated net etc.
Patient	http://purl.obolibrary.org/obo/IDOMAL_0000603	Malaria Ontology (IDOMAL)	Patient is a category of people who is seeking for, receiving, or have already received healthcare services provided healthcare professionals.	John Snow
VaccinationStatus	http://purl.obolibrary.org/obo/GENEPIO_0100298	Genomic Epidemiology Ontology (GEO)	Vaccination status is the vaccination status of the patient.	Fully vaccinated (i.e., complete primay vaccination course) , partially vaccinated
RiskFactor	http://www.ebi.ac.uk/efo/EFO_0003919	Experimental Factor Ontology (EFO)	A risk factor is any aspect of an individual's life, behavior, an environmental exposure, or an inborn or inherited characteristic that increases the likelihood of a disease, condition or injury.	smoking, risky sexual behavior
UnderlyingHealthCondition	http://purl.obolibrary.org/obo/NCIT_C156809	IoT for Patient Health Monitoring ontology (IoT4PHM)	Underlying Health condition is a risk factor that imposes a higher/increased risk of developing severe outcomes of a infectious disease.	Chronic kidney disease, diabetes, cardiovascular disease, and chronic respiratory disease are at increased risk of severe COVID-19 and hospitalization
LaboratoryTest	http://purl.obolibrary.org/obo/LABO_0000107	LABO (clinical LABoratory Ontology)	Laboratory test is a measurement assay that has as input a specimen derived from an organism and that aims as having as output a data item that is about an entity related to the specimen.	real-time reverse-transcription polymerase chain reaction (rRT-PCR)
laboratory test LOINC identifier	http://purl.obolibrary.org/obo/APOLLO_SV_00000494
LaboratoryTestSpecification	http://purl.obolibrary.org/obo/LABO_0000177	LABO (clinical LABoratory Ontology)	Laboratory test specification is test methods and requirements on how the lab test is produced.	Confirmatory; Presumptive/supportive laboratory test
LaboratoryTestSpecimenSpecification	http://purl.obolibrary.org/obo/LABO_0000177	LABO (clinical LABoratory Ontology)	A laboratory test specimen specification is an information content entity that denotes a particular specimen on which a laboratory test is intended to be executed or has already been executed.	accession-id #150 whole blood 3 ml
TestFacility			A testing facility is a place where a laboratory test is provided to a patient.	Testing center; Hospital; Clinic
LaboratoryFinding	http://purl.obolibrary.org/obo/OGMS_0000018	LABO (clinical LABoratory Ontology)	A representation of a quality of a specimen that is the output of a laboratory test and that can support an inference to an assertion about some quality of the patient.	COVID-19 laboratory test result
Diagnosis	http://purl.obolibrary.org/obo/OGMS_0000073	Ontology for General Medical Science (OGMS)	A diagnosis is a result of the process that identifies or determines the nature and cause of a disease based on patient medical history, physical examination, and laboratory findings.	COVID-19; Malaria
CaseDefinition	http://purl.obolibrary.org/obo/APOLLO_SV_00000296	APOLLO-SV	A case definition is a information content entity that incluses a set of standards to classify a case of infectious disease for epidemiological surveillance.	The case definition of COVID-19 provided by ECDC can be found here.
LaboratoryCriteria			Laboratory criteria are laboratory test requirements to define a case of infectious diseases.	Detection of SARS-CoV-2 nucleic acid or antigen in a clinical specimen
ClinicalCriteria			Clinical criteria are combinations of symptoms (subjective complaints) and signs (objective physical findings) to define a case of infectious disease.	Any person with at least one of the following symptoms: cough, fever, shortness of breath, sudden onset of anosmia, ageusia or dysgeusia
EpidemiologicalCriteria			Epidemiological criteria are a set of standards to define an epidemiologically linked case (i.e., a case that has either been exposed to a confirmed case or has had the same exposure as a confirmed case).	At least one of the following two epidemiological links: 1) close contact with a confirmed COVID-19 case in the 14 days prior to onset of symptoms 2) having been a resident or a staff member, in the 14 days prior to onset of symptoms, in a residential institution for vulnerable people where ongoing COVID-19 transmission has been confirmed
DiagnosticImagingCriteria			Diagnostic imaging criteria are the guidelines to provide appropriate imaging requests to diagnose an infectious disease.	Radiological evidence showing lesions compatible with COVID-19
InfectiousDisease	http://purl.obolibrary.org/obo/IDO_0000436	Infectious Disease Ontology (IDO), but need subclasses from CIDO	An infectious disease is a disease whose physical basis is an infectious disorder.	Malaria; COVID-19
InfectiousAgent	http://purl.obolibrary.org/obo/IDO_0000596	Infectious Disease Ontology (IDO)	An infectious agent is an organism that has an infectious disposition.	Plasmodium falciparum; Severe Acute Respiratory Syndrome Coronavirus-2 (SARS-CoV-2)
Virus	http://purl.obolibrary.org/obo/NCBITaxon_10239	NCBI organismal classification	A virus is a infectious agent that replicates within cells of an organism, causing COVID-19, measles, influenza etc.	SARS-CoV-2; Influenza A (H1N1)
Bacteria	http://purl.obolibrary.org/obo/NCBITaxon_2	NCBI organismal classification	A bacteria is an infectious agent that is an one-celled organism present throughout the environment that require a microscope to be seen. Source: https://www.cdc.gov/vaccines/terms/glossary.html	Staphylococcus
Fungi	http://purl.obolibrary.org/obo/NCBITaxon_4751	NCBI organismal classification	A fungi is a infectious agent that is a non-phototrophic microorganism with cell wall made from chitin.	Tinea pedis causing Athlete's foot
Parasite	http://purl.obolibrary.org/obo/APOLLO_SV_00000373	Apollo Structure Vocabulary (Apollo-SV)	A parasite is an organism participating in an ectosymbiotic or endosymbiotic parasitism as the organism that benefits.	Plasmodium falciparum
TransmissionProcess	http://purl.obolibrary.org/obo/TRANS_0000000	Pathogen Transmission Ontology (PTRANS)	A transmission process is a process that is the means during which the pathogen is transmitted directly or indirectly from its natural reservoir, a susceptible host or source to a new host.	vector-borne transmission; dropread spread transmission
InfectiousAgentVector	Infectious Disease Ontology (IDO)	Infectious Disease Ontology (IDO)	An organism bearing an infectious agent vector role.	anopheline mosquito as a malaria vector
Treatment	http://purl.obolibrary.org/obo/OGMS_0000090	Ontology for General Medical Science (OGMS)	Treatment is a completed process to eliminate, prevent, or alleviate a disorder, the signs and symptoms of a disorder, or a pathological process.	mefloquine; artemether–lumefantrine
Vaccination	http://purl.obolibrary.org/obo/VO_0000002	Vaccine Ontoloy (VO)	Vaccination is a process of administering substance in vivo that involves in adding a vaccine into a host (e.g., human) in vivo with the intent to invoke a protective or therapeutic adaptive immune response.
Vaccine	http://purl.obolibrary.org/obo/VO_0000001	Vaccine Ontoloy (VO)	A vaccine is a processed material with the function that when administered, it prevents or ameliorates a disorder in a target organism by inducing or modifying adaptive immune responses specific to the antigens in the vaccine.	COVID-19 vaccine
DiseaseProcess	http://purl.obolibrary.org/obo/ICDO_0000001	International Classification of Diseases Ontology (ICDO)	Disease process is the progression disease in an individual over time. The process begins with the appropriate exposure to or accumulation of factors sufficient for the disease process to begin in a susceptible host. For an infectious disease, the exposure is a microorganism. For cancer, the exposure may be a factor that initiates the process, such as asbestos fibers or components in tobacco smok…	COVID-19 disease process; Malaria disease process
CaseClassification			Case classification is a categorization of an infectious disease case based on the case definitions of infectious diseases.
ConfirmedCase	http://purl.obolibrary.org/obo/NCIT_C178496	NCI Thesaurus OBO Edition	A confirmed case is a case that is laboratory confirmed or that meets the clinical case definition and is epidemiologically linked to a confirmed case. (A laboratory-confirmed case does not need to meet the clinical case definition.)	An asymptomatic person with a positive SARS-CoV-2 Antigen-RDT who is a contact of a probable or confirmed case
Laboratory-confirmed case			A laboratory-confirmed case is a clinically compatible case that is confirmed by one or more of the laboratory methods that meet the laboratory criteria for diagnosis.	A person with a positive Nucleic Acid Amplification Test (NAAT)
ProbableCase			A probable case is a case that meets the clinical case definition with supportive or presumptive labratory results (i.e., specified laboratory results consistent with the diagnosis yet does not meet the criteria for laboratory confirmation), however, without confirmatory laboraroty results, or that mees clinical criteria AND is a contact of a probable or confirmed case or linked to a cluster.	A patient who meets clinical criteria above AND is a contact of a probable or confirmed case, or linked to a COVID-19 cluster; A suspect case with chest imaging showing findings suggestive of COVID-19 disease; A person with recent onset of anosmia (loss of smell) or ageusia (loss of taste) in the absence of any other identified cause
SuspectedCase	http://purl.obolibrary.org/obo/NCIT_C178496		A suspected case is a clinically compatible case without presumptive or confirmatory laboratory results.	A patient with severe acute respiratory illness (SARI): (SARI: acute respiratory infection with history of fever or measured fever of ≥ 38 C°; and cough; with onset within the last 10 days; and requires hospitalization); Asymptomatic person not meeting epidemiologic criteria with a positive SARS-CoV-2 Antigen-RDT
NegativeCase	http://purl.obolibrary.org/obo/NCIT_C178496		A negative case is a case with negative results shown by supportive, presumptive, or confirmatory labratory tests.	A case whose laboratory test shows negative result
InfectiousAgentHost	http://purl.obolibrary.org/obo/IDO_0000537	Infectious Disease Ontology (IDO)	Infectious agent host role is a pathogen host role borne by an organism in virtue of the fact that its extended organism contains an infectious agent.	asymptomatic/syptomatic COVID-19 patients who can transmit an infectious agent to others
AsymptomaticHostRoleOfInfectiousAgent	http://purl.obolibrary.org/obo/IDO_0000569	Infectious Disease Ontology (IDO)	Asymptomatic host of infectious agent is an organism that is host to an infectious agent and has no symptoms of the infectious disease associated with the infectious agent.	Being an patient who never has symptoms associated COVID-19 infections who can still transmits an infectious agent to others. For COVID-19, an infected person can spread SARS-CoV-2 starting from 2 days before they have any symptoms (or, for asymptomatic patients, 2 days before the positive specimen collection date). https://www.cdc.gov/coronavirus/2019-ncov/php/contact-tracing/contact-tracing-pla…
SymptomaticHostOfInfectiousAgent	http://purl.obolibrary.org/obo/IDO_0000573	Infectious Disease Ontology (IDO)	Symptomatic agent host of infectious agent is an organism who is host to an infectious agent and has symptoms of the infectious disease associated with the infectious agent	patients who develop symptoms associated with COVID-19 infections
Symptom	http://purl.obolibrary.org/obo/SYMP_0000462	Symotom Ontology (SYMP)	A symptom is a perceived change in function, sensation, loss, disturbance or appearance reported by a patient indicative of a disease.	Symptoms represent the complaints of the patient, thus the subjective experiences of a potential health issue such as stomach cramps, fatigue, and headache.
CaseIsolationControlStrategy	http://purl.obolibrary.org/obo/APOLLO_SV_00000230	Apollo Structure Vocabulary (Apollo-SV)	Case isolation control strategy is an infectious disease control strategy that has an action specification that is realized in isolating organsims who are infectious.	isolation of a patient who is a confirmed to have infected with COVID-19
CriteriaToEndIsolation	http://purl.obolibrary.org/obo/NCIT_C25466		Criteria to end isolation are the requirements that a case must meet to discontinue isolation depending on the patient circumstances (e.g., with or without laboratory test results, symptomatic or asymptomatic).	An example is provided here.
IsolationPeriod	http://purl.obolibrary.org/obo/APOLLO_SV_00000243	Apollo Structure Vocabulary (Apollo-SV)	The isolation period is the duration a case needs to be isolated to eliminate or minimize the risk of transmission. The isolation period is the time until one can be around others after the patient had or likely had a particular infectious disease.	An example for the isolation period of COVID-19 case is provide here.
DiseaseOutcome	http://purl.obolibrary.org/obo/APOLLO_SV_00000204	Apollo Structure Vocabulary (Apollo-SV)	A disease outcome is a processual entity that is either the outcome of a disease course or a part of a disease course and has etiological relevance.	Death, Convalescence, Hospitalization, ICU admission
Criterion	http://purl.obolibrary.org/obo/NCIT_C25466	NCI Thesaurus OBO Edition (NCIT)	A Criterion constitutes a standard from which a judgment can be established, a reference point against which other things can be evaluated, or a basis for comparison. [Definition Source: NCI]	Diagnostic criteria
RiskScoringCriteria			Risk scoring criteria is a criteria used for determining risk score.
Score	http://purl.obolibrary.org/obo/NCIT_C25338	NCI Thesaurus OBO Edition	A sore is a number or range of numeric values measuring performance, function, quality, or ability.	National Early Warning Score 2 (NEWS 2)
RiskScore			A risk score is a score used to assess the risk of countries to an epidemic/outbreak of infectious diseases.
RiskScoreChange			Risk score change is the updated risk score.
Level	http://purl.obolibrary.org/obo/NCIT_C25554	NCI Thesaurus OBO Edition (NCIT)	A Level is a position on a scale measuring intensity, quality, or amount.	COVID-19 risk levels
RiskLevel			A risk level is the risk level of an outbreak in a particular country that is stratified based on the county-level risk score.	Extreme risk; High risk; moderate risk; low risk
RiskLevelChange			A risk level change is the updated risk level of an outbreak in a particular country that is stratified based on the county-level risk score.
Country	http://purl.obolibrary.org/obo/NCIT_C25464	NCI Thesaurus OBO Edition (NCIT)	A country is a collective generic term that refers here to a wide variety of dependencies, areas of special sovereignty, uninhabited islands, and other entities in addition to the traditional countries or independent states.	Japan; Sweden
InfectiousDiseaseControlStrategy	http://purl.obolibrary.org/obo/APOLLO_SV_00000086	Apollo Structure Vocabulary (Apollo-SV)	Infectious disease control strategy is a plan specification whose objective specification is an infectious disease control objective specification.	School closing; Income support; Contact tracing
Index	http://purl.obolibrary.org/obo/NCIT_C25390	NCI Thesaurus OBO Edition (NCIT)	A Index is a numerical scale used to compare variables with one another or with some reference number; a number used to select an element of a list, vector, array or other sequence. [Definition Source: NCI]	Carbon dioxide emission index
ResponseMeasureIndex			A reponse measure index is a indicator that measures a different set of government responses to infectious disease outbreaks.	Stringency index; Govenment response index; Containment and health index
OxfordCOVID19GovernmentResponseStringencyIndex			OxfordCOVID-19 Government Response Stringency index is a resonse measure index what is composite measure based on nine response indicators including school closures, workplace closures, and travel bans, rescaled to a value from 0 to 100 (100 = strictest). Source: https://ourworldindata.org/metrics-explained-covid19-stringency-index
ResponseMeasureIndexChange			A reponse measure index change is a updated response measure index.
HealthSurveillance	http://purl.obolibrary.org/obo/IDO_0100706	Brucellosis Ontology (IDOBRU)	Health surveillance is ongoing, systematic collection, analysis, interpretation and dissemination of health-related data essential for public health practice (i.e. prevention and control of disease). Surveillance applies to both human and vetiranary diseases, may be general or sentinal, and may be active or passive. Surveillance may be for health events (such as deaths or disease), health service…	COVID-19 surveillance
DiseaseSurveillance	http://purl.obolibrary.org/obo/IDO_0100707	Brucellosis Ontology (IDOBRU)	Disease surveillance is the ongoing systematic collection and analysis of disease-related data and the dissemination of the information for preventing and controlling diseases.	Chronic disease surveillance (e.g., Chronic kidney disease)
InfectiousDiseaseSurveillance	http://purl.obolibrary.org/obo/IDO_0100722	Infectious Disease Ontology (IDO)	Infectious disease surveillance is the ongoing systematic collection and analysis of infectious disease-related data and the dissemination of the information for preventing and controlling infectious diseases.	Influenza surveillance
SurveillanceContext	http://purl.obolibrary.org/obo/HSO_0000070	Health Surveillance Ontology (HSO)	A directive information that describes the context for data collection in support to a specificsurveillance objective.	Syndromic surveillance; sentinel surveillance; outbreak investigation; waste water surveillance
SurveillanceObjective	http://purl.obolibrary.org/obo/HSO_0000264	Health Surveillance Ontology (HSO)	A surveillance objective is a directive information that described those goal(s) that when met will result in the collection and analysis of data in order to achieve the purpose of the system	Early detection of SARS-CoV-2 variant
SurveillancePurpose	http://purl.obolibrary.org/obo/HSO_0000265	Health Surveillance Ontology (HSO)	A surveillance purpose is a directive information that describes why surveillance is necessary and what it will accomplish.	Controlling COVID-19 outbreak
DataItem	http://purl.obolibrary.org/obo/IAO_0000027	Information Artifact Ontology	A data tiem is an information content entity that is intended to be a truthful statement about something (modulo, e.g., measurement precision or other systematic errors) and is constructed/acquired by a method which reliably tends to produce (approximately) truthful statements.	Data items include counts of things, analyte concentrations, and statistical summaries.
ProxyOfDiseaseActivityDataItem			A proxy of disease activity data item is a data item that may provide earlier indication of epidemic spread than traditional epidemiological metrics such as confirmed cases or deaths. Definition source: Kogan, N. E., Clemente, L., Liautaud, P., Kaashoek, J., Link, N. B., Nguyen, A. T., Lu, F. S., Huybers, P., Resch, B., Havas, C., Petutschnig, A., Davis, J., Chinazzi, M., Mustafa, B., Hanage, W. …	Google Trends pattern for COVID-19 related terms; twitter activity; clinician searches from UpToDate; predictions by the global epidemic and mobility model (GLEAM); metapopulation mechanistic model; anonymized and aggreagated human mobility data from smartphonoes
HumanMobilityDataItem	http://purl.obolibrary.org/obo/APOLLO_SV_00000534	Apollo Structured Vocabulary	Human mobility data item is a data item that is about one or more instances of human travel, and that specifies the geographical start location, geographical end location, and the geographical regions visited throughout the process.	Google mobility data
DiseaseSurveillanceData	http://purl.obolibrary.org/obo/APOLLO_SV_00000554	Apollo Structured Vocabulary	Disease surveillance data is a data set that is about some disease surveillance.
Case-basedDiseaseSurveillanceData			Case-based disease surveillance data are disease surveillance data that includes reporting of all probable and confirmed cases.	case-based reporting of COVID-19
AggregatedDiseaseSurveillanceData			Aggregated disease surveillance data are disease surveillance data that includes aggregated reporting of all probable and confirmed cases.	Aggregated reporting of COVID-19
DiseaseSurveillanceDataChange			Disease surveillance data change is the change (i.e. update) of reported disease-related surveillance data.	update of chronic kidney surveillance data
CaseBasedDiseaseSurveillanceDataChange			Cased-based disease surveillance data change is the change (i.e. update) of reported cased-based reporting of disease surveillance data.	update reporting of COVID-19 surveillance data
AggregatedDiseaseSurveillanceDataChange			Aggregated disease surveillance data change are the updated reporting of all probable and confirmed cases.	updated reporting of aggregated COVID-19 diseaes surveillance data
PoulationBasedStatistic	http://purl.obolibrary.org/obo/NCIT_C53344	NCI Thesaurus OBO Edition	The population-based statistic is the statistic derived from populatio-based disease surveillance data.	Case notification rate; death rate; vaccination uptake; hospital bed occupancy
CaseNotificationRate			Case notification rate is a rate of newly reported infectious disease per 100 000 population within a given time window (i.e. moving average).	14-day case notification rate; 14-day case notification rate
DeathRate	http://purl.obolibrary.org/obo/NCIT_C53346	NCI Thesaurus OBO Edition	Death rate is a rate of reported per million population within a given time window (i.e. moving average).	14-day death rate for week 10 and 11, 2022; 7-day death rate for week 12, 2022
HospitalAdmissionRate			Hospital admission rate is the rate of new hospital admissions of infectious disease patients per 100 000 population in a given time window (e.g., weekly)	Hospital admission rate for week 12, 2022
ICUAdmissionRate			ICU admission rate is the rate of new ICU or high dependency unit (HPU) admissions of infectious disease patients per 100 000 population in a given time window (e.g., weekly)	ICU admission rate for week 12, 2022
HospitalBedOccupancyRate			Hospital bed Occupancy is the rate of hospital beds occupied by patients in a given time period	Hospital bed occupancy for August 18th
TestPositivityRate			The test positivity rate is the percentage of new confirmed cases among total number of test performed in a given time period (i.e., 100 x Number of new confirmed cases/number of tests in a given time)	Influenza test positivity rate for week 12, 2022
TestingRate			The testing rate is the rate of tessting performed per 10 000 population in a given time	COVID-19 testing rate for week 12, 2022
VaccinationUptake			Vaccination uptake is the percentage of the total population or people in a certain age group receiving a vaccination for a targeted disease.	percentage of people receiving at lease first dose for COVID-19 as of week 12, 2022
EffectiveReproductionNumber	http://purl.obolibrary.org/obo/NCIT_C173778	NCI Thesaurus OBO Edition	The number of people in a population who can be infected by an individual at any specific time. [Definition Source: NCI] (The effective reproductive number is a key epidemic parameter that is “the expected number of new infections caused by an infectious individual in a population where some individuals may no longer be susceptible.”)	Effective reproduction number of COVID-19
Seroprevalence	http://purl.obolibrary.org/obo/NCIT_C173770	NCI Thesaurus OBO Edition	Seroprevalence is the number of individuals in a population whose serum shows antibodies to a given pathogen. [Definition Source: NCI]	SARS-CoV-2 seroprevalence
CaseFatalityRate	http://purl.obolibrary.org/obo/HSO_0000361	NCI Thesaurus OBO Edition
ExcessMortality			The exess mortality is "the difference between the observed numbers of deaths in specific time periods and expected numbers of deaths in the same time periods". (Source: https://www.cdc.gov/nchs/nvss/vsrr/covid19/excess_deaths.htm)	Excess deaths associated with COVID-19
PoulationBasedStatisticChange			A population-based statistic change is the update of population-based statistic.	update of key epidemiological indicators derived from population-based surveillance data
Population	http://purl.obolibrary.org/obo/OBI_0000181	NCI Thesaurus OBO Edition (NCIT)	A population is a collection of individuals from the same taxonomic class living, counted or sampled at a particular site or in a particular area	The total population of Japan
ComputerApplication	http://purl.obolibrary.org/obo/NCIT_C42608	NCI Thesaurus OBO Edition	Computer application is a program that gives a computer instructions that provide the user with tools to accomplish a task. [Definition Source: NCI]	Mobile application; web-based infectious disease surveillance system
DiseaseSurveillanceSystem			An disease surveillance system is a computer application which is a web-based information and communication platform used to support disease surveillance tasks.	The CDC's Chronic Kidney Disease (CKD) Surveillance System
InfectiousDiseaseSurveillanceSystem			An infectious disease surveillance system is a web-based computer application used for supporting infectious disease surveillance tasks, including data collection, data analysis, and dissemination of information, and response.	Surveillance of severe acute respiratory infections (SARI)
Threshold	http://purl.obolibrary.org/obo/NCIT_C48228	NCI Thesaurus OBO Edition	A threshold is the lowest limit at which something becomes detectable or relevant. [Definition Source: NCI]	Epidemic threshold
EpidemicThreshold			A emidemic threshold is a threshold for the number of cases of a disease above which the disease is considered to be at epidemic level, requiring public health response.	Influenza positivity (i.e., detection of influenza in primary care sentinel source specimens): 10%
Epidemic	http://purl.obolibrary.org/obo/APOLLO_SV_00000298	Apollo Structured Vocabulary	Epidemic is a process whose beginning is demarcated by accelerating infection acquisition by one or more host species of a particular pathogen in a particular location and whose end is demarcated by the time when the rate of infection acquisition becomes constant.	COVID-19 epidemic in 2020

## Sheet: RiskScoreChange
Class: RiskScoreChange
Descripition	Risk score change is the updated risk score.
Ontology
Original Definition	Risk score change is the updated risk score.
Examples
Superclass
Subclasses
Attributes	Type	Explanation	Example
RiskScoreChange.absoluteValue	integer	The absolute value of the score
RiskScoreChange.code	CodeableConcept
RiskScoreChange.effectiveDateTime	xsd.dateTime	The date and time the score is confirmed.

## Sheet: RiskScore
Class: RiskScore
Descripition	A risk score is a score used to assess the risk of countries to an epidemic/outbreak of infectious diseases.
Ontology
Original Definition	A risk score is a score used to assess the risk of countries to an epidemic/outbreak of infectious diseases.
Examples
Superclass	Score
Subclasses
Attributes	Type	Explanation	Example
RiskScore.absoluteValue	integer	The absolute value of the score
RiskScore.code	CodeableConcept
RiskScore.effectiveDateTime	xsd.dateTime	The date and time the score is confirmed.

## Sheet: Epidemic
Class: Epidemic
Descripition	Epidemic is a process whose beginning is demarcated by accelerating infection acquisition by one or more host species of a particular pathogen in a particular location and whose end is demarcated by the time when the rate of infection acquisition becomes constant.
Ontology	APOLLO_SV
Original Definition	A process whose beginning is demarcated by accelerating infection acquisition by one or more host species of a particular pathogen in a particular location and whose end is demarcated by the time when the rate of infection acquisition becomes constant.
Examples	COVID-19 epidemic in 2020
Superclass	Infection in ecosystem
Subclass

## Sheet: EpidemicThreshold
Class: EpidemicThreshold
Descripition	A emidemic threshold is a threshold for the number of cases of a disease above which the disease is considered to be at epidemic level, requiring public health response.
Ontology
Original Definition
Examples	Influenza positivity (i.e., detection of influenza in primary care sentinel source specimens): 10%
Superclass	Threshold
Subclass

## Sheet: Threshold
Class: Threshold
Descripition	A threshold is the lowest limit at which something becomes detectable or relevant. [Definition Source: NCI]
Ontology	NCI Thesaurus OBO Edition
Original Definition	The lowest limit at which something becomes detectable or relevant. [Definition Source: NCI]
Examples	Epidemic threshold
Superclass	ConcepualEntity
Subclass	EpidemicThreshold

## Sheet: InfectiousDiseaseSurveillanceSy
Class: InfectiousDiseaseSurveillanceSystem
Descripition	An infectious disease surveillance system is a web-based computer application used for supporting infectious disease surveillance tasks, including data collection, data analysis, and dissemination of information, and response.
Ontology
Original Definition
Examples	Surveillance of severe acute respiratory infections (SARI)
Superclass	DiseaseSurveillanceSystem
Subclass

## Sheet: DiseaseSurveillanceSystem
Class: DiseaseSurveillanceSystem
Descripition	An disease surveillance system is a computer application which is a web-based information and communication platform used to support disease surveillance tasks.
Ontology
Original Definition
Examples	The CDC's Chronic Kidney Disease (CKD) Surveillance System
Superclass
Subclass	Infectious disease surveillance system

## Sheet: ComputerApplication
Class: ComputerApplication
Descripition	Computer application is a program that gives a computer instructions that provide the user with tools to accomplish a task. [Definition Source: NCI]
Ontology	NCI Thesaurus OBO Edition
Original Definition	A program that gives a computer instructions that provide the user with tools to accomplish a task. [Definition Source: NCI]
Examples	Mobile application; web-based infectious disease surveillance system
Superclass
Subclasses	DiseaseSurveillanceSystem
Attributes	Type	Explanation	Example
ComputerApplication.name	xsd:string	Description of service as presented to a consumer while searching
ComputerApplication.endpoint	xsd:anyURI
ComputerApplication.interfaceType	xsd:string		RESTful, MQTT, CoAP, NGSI-9
ComputerApplication.interfaceDescription	xsd:anyURI		WADL, WSDL, NGSI9
ComputerApplication.category	CodeableConcept	Broad category of service being performed or delivered.	Service category

## Sheet: PopulationBasedStatisticChange
Class: PopulationBasedStatisticChange
Descripition	A population-based statistic change is the update of population-based statistic.
Ontology
Original Definition
Examples	update of key epidemiological indicators derived from population-based surveillance data
Superclass
Subclass

[truncated: 124 more sheets: ExcessMortality, Seroprevalence, EffectiveReproductionNumber, VaccinationUptake, TestingRate, TestPositivityRate, HospitalBedOccupancyRate, ICUAdmissionRate, HospitalAdmissionRate, DeathRate, CaseNotificationRate, PoulationBasedStatistic, AggregatedDiseaseSurveillanceDa, CaseBasedDiseaseSurveillanceDat, DiseaseSurveillanceDataChange, Sheet178, Sheet179, DiseaseSurveillanceData, HumanMobilityDataItem, ProxyOfDiseaseActivityDataItem …]
